# Supplementary material for: Pericoronary fat attenuation index—a new imaging biomarker and its diagnostic and prognostic utility: a systematic review and meta-analysis
Source: Eur Heart J Cardiovasc Imaging. 2022 Sep 7;23(12):e526–36. doi: 10.1093/ehjci/jeac174 (PMC9840478; doi:10.1093/ehjci/jeac174)
Supplement: jeac174_Supplementary_Data [file jeac174_supplementary_data.zip]

Archive with 2 entries (2 files):
- Checklist Web Appendix.docx
- Supplementary Tables.pdf
